# Supplementary material for: Genome-wide analysis of Hsp40 and Hsp70 gene family in four cotton species provides insights into their involvement in response to Verticillium dahliae and abiotic stress
Source: Front Genet. 2023 Jan 26;14:1120861. doi: 10.3389/fgene.2023.1120861 (PMC9909605; doi:10.3389/fgene.2023.1120861)
Supplement: Supplementary file 5 [file Table1.xlsx]

## Sheet: Hsp40
Table S1 Members of the Hsp40 and Hsp70 family identified in four cotton species.
G. hirsutum		G. barbadense		G. raimondii		G. arboreum
Accession number	Gene Name	Accession number	Gene Name	Accession number	Gene Name	Accession number	Gene Name
Ghir_A06G018560.1	GhHsp40-1	GB_A06G2017	GbHsp40-1	Grai_06G023350.1	GrHsp40-1	Garb_06G004640.1	GaHsp40-1
Ghir_D01G023660.1	GhHsp40-2	GB_D12G1017	GbHsp40-2	Grai_03G014540.1	GrHsp40-2	Garb_12G009030.1	GaHsp40-2
Ghir_D11G008300.1	GhHsp40-3	GB_A02G1706	GbHsp40-3	Grai_02G012260.1	GrHsp40-3	Garb_03G015730.1	GaHsp40-3
Ghir_D02G012440.1	GhHsp40-4	GB_D02G1357	GbHsp40-4	Grai_09G015170.1	GrHsp40-4	Garb_01G008560.1	GaHsp40-4
Ghir_D02G012440.6	GhHsp40-5	GB_A03G0770	GbHsp40-5	Grai_13G028570.1	GrHsp40-5	Garb_07G016540.1	GaHsp40-5
Ghir_D02G012440.3	GhHsp40-6	GB_D13G2526	GbHsp40-6	Grai_07G016250.1	GrHsp40-6	Garb_03G008350.1	GaHsp40-6
Ghir_D02G012440.4	GhHsp40-7	GB_D07G1223	GbHsp40-7	Grai_03G021330.1	GrHsp40-7	Garb_02G020920.1	GaHsp40-7
Ghir_A08G012700.1	GhHsp40-8	GB_A03G1746	GbHsp40-8	Grai_06G003770.1	GrHsp40-8	Garb_11G012320.1	GaHsp40-8
Ghir_D02G012440.2	GhHsp40-9	GB_A06G0353	GbHsp40-9	Grai_08G016590.1	GrHsp40-9	Garb_04G017420.1	GaHsp40-9
Ghir_A06G003370.6	GhHsp40-10	GB_D06G0349	GbHsp40-10	Grai_01G026020.1	GrHsp40-10	Garb_06G022600.1	GaHsp40-10
Ghir_A06G011640.1	GhHsp40-11	GB_D08G1498	GbHsp40-11	Grai_05G007470.1	GrHsp40-11	Garb_05G014810.1	GaHsp40-11
Ghir_D07G012170.1	GhHsp40-12	GB_A08G1495	GbHsp40-12	Grai_04G007650.1	GrHsp40-12	Garb_06G022780.1	GaHsp40-12
Ghir_D02G017540.1	GhHsp40-13	GB_A01G2566	GbHsp40-13	Grai_02G004190.1	GrHsp40-13	Garb_01G027990.1	GaHsp40-13
Ghir_A06G003370.1	GhHsp40-14	GB_A11G1162	GbHsp40-14	Grai_06G005590.1	GrHsp40-14	Garb_05G028270.1	GaHsp40-14
Ghir_D08G013380.2	GhHsp40-15	GB_D11G1194	GbHsp40-15	Grai_05G016890.1	GrHsp40-15	Garb_12G001610.1	GaHsp40-15
Ghir_A06G003370.2	GhHsp40-16	GB_D03G1060	GbHsp40-16	Grai_06G005410.1	GrHsp40-16	Garb_11G008490.1	GaHsp40-16
Ghir_D08G013380.1	GhHsp40-17	GB_D04G1532	GbHsp40-17	Grai_01G002090.1	GrHsp40-17	Garb_06G012850.1	GaHsp40-17
Ghir_A06G003370.3	GhHsp40-18	GB_D03G0382	GbHsp40-18	Grai_05G001150.1	GrHsp40-18	Garb_08G026640.1	GaHsp40-18
Ghir_D12G007580.1	GhHsp40-19	GB_D06G0512	GbHsp40-19	Grai_11G031230.1	GrHsp40-19	Garb_08G016570.1	GaHsp40-19
Ghir_A05G001150.1	GhHsp40-20	GB_A05G1619	GbHsp40-20	Grai_06G015290.1	GrHsp40-20	Garb_09G013860.1	GaHsp40-20
Ghir_A12G008150.1	GhHsp40-21	GB_D06G2093	GbHsp40-21	Grai_12G001690.1	GrHsp40-21	Garb_01G029500.1	GaHsp40-21
Ghir_A06G003370.5	GhHsp40-22	GB_D06G0499	GbHsp40-22	Grai_05G025040.1	GrHsp40-22
Ghir_A03G007540.1	GhHsp40-23	GB_D01G0199	GbHsp40-23	Grai_08G006430.1	GrHsp40-23
Ghir_A06G003370.7	GhHsp40-24	GB_A05G2931	GbHsp40-24	Grai_09G013300.1	GrHsp40-24
Ghir_A11G011860.1	GhHsp40-25	GB_D05G2914	GbHsp40-25	Grai_01G000660.1	GrHsp40-25
Ghir_A11G011860.2	GhHsp40-26	GB_A12G0140	GbHsp40-26	Grai_11G027430.1	GrHsp40-26
Ghir_A11G011860.3	GhHsp40-27	GB_D12G0151	GbHsp40-27	Grai_11G027410.1	GrHsp40-27
Ghir_A13G022970.1	GhHsp40-28	GB_D11G0832	GbHsp40-28	Grai_05G030810.1	GrHsp40-28
Ghir_D03G010050.1	GhHsp40-29	GB_A11G0809	GbHsp40-29
Ghir_A04G009850.1	GhHsp40-30	GB_A06G1227	GbHsp40-30
Ghir_A04G009850.2	GhHsp40-31	GB_D06G1439	GbHsp40-31
Ghir_A04G009850.3	GhHsp40-32	GB_A07G1224	GbHsp40-32
Ghir_A04G009850.4	GhHsp40-33	GB_D05G0710	GbHsp40-33
Ghir_A02G015750.1	GhHsp40-34	GB_D05G2403	GbHsp40-34
Ghir_D06G004990.1	GhHsp40-35	GB_D08G0608	GbHsp40-35
Ghir_A05G016400.1	GhHsp40-36	GB_A09G1300	GbHsp40-36
Ghir_D06G019440.1	GhHsp40-37	GB_A06G0505	GbHsp40-37
Ghir_D06G004830.1	GhHsp40-38	GB_A01G0052	GbHsp40-38
Ghir_D01G001970.1	GhHsp40-39	GB_A05G2399	GbHsp40-39
Ghir_D09G012410.1	GhHsp40-40	GB_D01G0049	GbHsp40-40
Ghir_D06G019440.2	GhHsp40-41	GB_D05G1640	GbHsp40-41
Ghir_A09G012940.1	GhHsp40-42	GB_D09G1147	GbHsp40-42
Ghir_D13G023610.1	GhHsp40-43
Ghir_A05G029190.1	GhHsp40-44
Ghir_A12G001520.1	GhHsp40-45
Ghir_A05G001150.1	GhHsp40-46
Ghir_A05G001150.2	GhHsp40-47
Ghir_D02G012440.7	GhHsp40-48
Ghir_A11G008330.1	GhHsp40-49
Ghir_A11G008330.2	GhHsp40-50
Ghir_D05G001290.1	GhHsp40-51
Ghir_D08G005970.1	GhHsp40-52
Ghir_A03G016270.1	GhHsp40-53
Ghir_D12G001560.1	GhHsp40-54
Ghir_D04G014090.1	GhHsp40-55
Ghir_A07G012090.1	GhHsp40-56
Ghir_A05G007300.1	GhHsp40-57
Ghir_D05G024010.1	GhHsp40-58
Ghir_A09G012940.1	GhHsp40-59
Ghir_D08G005970.1	GhHsp40-60
Ghir_D02G012440.1	GhHsp40-61
Ghir_A08G012700.2	GhHsp40-62
Ghir_A01G002030.1	GhHsp40-63
Ghir_A09G010890.1	GhHsp40-64
Ghir_A06G004780.1	GhHsp40-65
Ghir_D03G003790.1	GhHsp40-66
Ghir_A06G004950.1	GhHsp40-67
Ghir_D05G007350.1	GhHsp40-68
Ghir_A01G000580.1	GhHsp40-69
Ghir_A01G022120.1	GhHsp40-70
Ghir_D06G003390.5	GhHsp40-71
Ghir_A03G010330.1	GhHsp40-72
Ghir_D06G003390.6	GhHsp40-73
Ghir_D04G014090.2	GhHsp40-74
Ghir_D06G003390.3	GhHsp40-75
Ghir_D11G011810.2	GhHsp40-76
Ghir_A05G024150.1	GhHsp40-77
Ghir_D06G003390.4	GhHsp40-78
Ghir_D11G011810.1	GhHsp40-79
Ghir_D01G000560.1	GhHsp40-80
Ghir_D06G003390.1	GhHsp40-81
Ghir_A06G011640.2	GhHsp40-82
Ghir_D06G003390.2	GhHsp40-83
Ghir_D06G013050.1	GhHsp40-84
Ghir_D11G011810.4	GhHsp40-85
Ghir_D12G001560.2	GhHsp40-86
Ghir_D11G011810.3	GhHsp40-87
Ghir_D05G016230.1	GhHsp40-88
Ghir_D05G029280.1	GhHsp40-89
Ghir_D05G029280.2	GhHsp40-90
Ghir_D05G029280.3	GhHsp40-91
Ghir_D09G010620.1	GhHsp40-92
Ghir_A08G005820.1	GhHsp40-93

## Sheet: Hsp70
Table S1 Members of the Hsp40 and Hsp70 family identified in four cotton species.
G. hirsutum		G. barbadense		G. raimondii
Accession number	Gene Name	Accession number	Gene Name	Accession number	Gene Name	Accession number	Gene Name
Ghir_D03G009660.1	GhHsp70-1	GB_D03G1012	GbHsp70-1	Grai_02G011790.1	GrHsp70-1	Garb_12G001840.1	GaHsp70-1
Ghir_D11G022150.1	GhHsp70-2	GB_A02G1074	GbHsp70-2	Grai_09G011330.1	GrHsp70-2	Garb_12G001830.1	GaHsp70-2
Ghir_D01G023190.1	GhHsp70-3	GB_A12G0161	GbHsp70-3	Grai_09G025280.1	GrHsp70-3	Garb_02G020450.1	GaHsp70-3
Ghir_D09G008770.1	GhHsp70-4	GB_D01G2588	GbHsp70-4	Grai_12G001920.1	GrHsp70-4	Garb_09G011800.1	GaHsp70-4
Ghir_A09G022410.1	GhHsp70-5	GB_A01G2518	GbHsp70-5	Grai_09G019200.1	GrHsp70-5	Garb_09G025830.1	GaHsp70-5
Ghir_D06G018900.1	GhHsp70-6	GB_D09G0973	GbHsp70-6	Grai_11G000380.1	GrHsp70-6	Garb_09G019840.1	GaHsp70-6
Ghir_A09G022410.2	GhHsp70-7	GB_A09G2410	GbHsp70-7	Grai_06G023910.1	GrHsp70-7	Garb_08G018040.1	GaHsp70-7
Ghir_D12G001770.1	GhHsp70-8	GB_A09G1859	GbHsp70-8	Grai_08G014980.1	GrHsp70-8	Garb_03G028640.1	GaHsp70-8
Ghir_D09G016060.1	GhHsp70-9	GB_D11G3816	GbHsp70-9	Grai_10G007740.1	GrHsp70-9	Garb_06G005340.1	GaHsp70-9
Ghir_D11G036090.1	GhHsp70-10	GB_A11G3797	GbHsp70-10	Grai_10G001410.1	GrHsp70-10	Garb_06G004300.1	GaHsp70-10
Ghir_D06G019840.1	GhHsp70-11	GB_D06G2127	GbHsp70-11	Grai_03G000970.1	GrHsp70-11	Garb_13G014910.1	GaHsp70-11
Ghir_D03G009660.2	GhHsp70-12	GB_A06G2042	GbHsp70-12	Grai_10G014100.1	GrHsp70-12	Garb_09G026390.1	GaHsp70-12
Ghir_D09G022210.1	GhHsp70-13	GB_D13G2709	GbHsp70-13	Grai_06G022660.1	GrHsp70-13	Garb_10G025300.1	GaHsp70-13
Ghir_D08G012060.1	GhHsp70-14	GB_D08G1353	GbHsp70-14	Grai_05G010130.1	GrHsp70-14	Garb_01G005630.1	GaHsp70-14
Ghir_A09G009090.1	GhHsp70-15	GB_A09G1122	GbHsp70-15	Grai_13G014950.1	GrHsp70-15	Garb_11G024080.1	GaHsp70-15
Ghir_D10G007540.2	GhHsp70-16	GB_D10G0758	GbHsp70-16	Grai_09G025810.1	GrHsp70-16	Garb_10G013820.1	GaHsp70-16
Ghir_D10G007540.1	GhHsp70-17	GB_A10G0828	GbHsp70-17	Grai_10G028310.1	GrHsp70-17	Garb_12G014680.1	GaHsp70-17
Ghir_A10G000890.2	GhHsp70-18	GB_A10G0133	GbHsp70-18	Grai_10G025040.1	GrHsp70-18	Garb_10G007750.1	GaHsp70-18
Ghir_A12G011800.1	GhHsp70-19	GB_D10G0135	GbHsp70-19	Grai_02G016720.1	GrHsp70-19	Garb_11G001900.1	GaHsp70-19
Ghir_A10G000890.1	GhHsp70-20	GB_D02G0085	GbHsp70-20	Grai_13G030460.1	GrHsp70-20	Garb_08G030740.1	GaHsp70-20
Ghir_A10G014720.1	GhHsp70-21	GB_A10G1657	GbHsp70-21	Grai_11G037820.1	GrHsp70-21	Garb_10G001390.1	GaHsp70-21
Ghir_A03G004890.1	GhHsp70-22	GB_D06G2032	GbHsp70-22	Grai_11G037780.1	GrHsp70-22	Garb_05G008220.1	GaHsp70-22
Ghir_D05G009590.1	GhHsp70-23	GB_D05G0957	GbHsp70-23	Grai_08G002650.1	GrHsp70-23	Garb_11G001930.1	GaHsp70-23
Ghir_A02G000840.2	GhHsp70-24	GB_A05G0981	GbHsp70-24	Grai_09G025790.1	GrHsp70-24	Garb_09G026370.1	GaHsp70-24
Ghir_A02G000840.1	GhHsp70-25	GB_A02G0070	GbHsp70-25	Grai_02G020650.1	GrHsp70-25	Garb_13G030480.1	GaHsp70-25
Ghir_D09G008770.2	GhHsp70-26	GB_D13G1307	GbHsp70-26
Ghir_A06G018820.1	GhHsp70-27	GB_D09G2310	GbHsp70-27
Ghir_A08G011300.1	GhHsp70-28	GB_D12G0174	GbHsp70-28
Ghir_D13G012000.1	GhHsp70-29	GB_A10G2250	GbHsp70-29
Ghir_A01G021670.1	GhHsp70-30	GB_A11G2258	GbHsp70-30
Ghir_D12G001780.1	GhHsp70-31	GB_D11G2271	GbHsp70-31
Ghir_A10G022120.1	GhHsp70-32	GB_D10G1307	GbHsp70-32
Ghir_A10G019660.1	GhHsp70-33	GB_A06G1962	GbHsp70-33
Ghir_A01G021680.1	GhHsp70-34	GB_A11G0188	GbHsp70-34
Ghir_D03G013890.1	GhHsp70-35	GB_D11G0187	GbHsp70-35
Ghir_A11G022260.2	GhHsp70-36	GB_A11G0192	GbHsp70-36
Ghir_A11G022260.1	GhHsp70-37	GB_A08G0240	GbHsp70-37
Ghir_D06G018900.2	GhHsp70-38	GB_D09G2257	GbHsp70-38
Ghir_D10G012820.1	GhHsp70-39	GB_D10G2233	GbHsp70-39
Ghir_D02G000840.1	GhHsp70-40	GB_D09G2308	GbHsp70-40
Ghir_A10G007680.1	GhHsp70-41	GB_A09G2463	GbHsp70-41
Ghir_A06G018020.1	GhHsp70-42	GB_D11G0183	GbHsp70-42
Ghir_A02G010300.1	GhHsp70-43	GB_A13G1394	GbHsp70-43
Ghir_A09G022990.1	GhHsp70-44	GB_D03G1844	GbHsp70-44
Ghir_A11G001960.1	GhHsp70-45
Ghir_A11G001960.2	GhHsp70-46
Ghir_D11G002010.1	GhHsp70-47
Ghir_D08G002660.5	GhHsp70-48
Ghir_D08G002660.4	GhHsp70-49
Ghir_A08G002560.1	GhHsp70-50
Ghir_D08G002660.6	GhHsp70-51
Ghir_A05G009880.1	GhHsp70-52
Ghir_D08G002660.1	GhHsp70-53
Ghir_D09G021670.2	GhHsp70-54
Ghir_D09G021670.1	GhHsp70-55
Ghir_D10G021370.1	GhHsp70-56
Ghir_A11G035220.1	GhHsp70-57
Ghir_D08G002660.3	GhHsp70-58
Ghir_D08G002660.2	GhHsp70-59
Ghir_D09G022190.1	GhHsp70-60
Ghir_D11G001970.1	GhHsp70-61
Ghir_D11G001970.2	GhHsp70-62
Ghir_A13G011430.1	GhHsp70-63
Ghir_D03G017540.1	GhHsp70-64
Ghir_A11G002000.1	GhHsp70-65
Ghir_A09G022980.1	GhHsp70-66
Ghir_A09G016580.1	GhHsp70-67
Ghir_D12G011700.1	GhHsp70-68
Ghir_D10G001670.1	GhHsp70-69
Ghir_D10G001670.2	GhHsp70-70
Ghir_D10G001670.5	GhHsp70-71
Ghir_D10G001670.3	GhHsp70-72
Ghir_A13G024720.1	GhHsp70-73
Ghir_D10G001670.4	GhHsp70-74
Ghir_D10G024170.1	GhHsp70-75
Ghir_A12G001770.1	GhHsp70-76
Ghir_D13G025490.1	GhHsp70-77
